# Supplementary material for: Discrimination between 34 of 36 Possible Combinations of Three C>T SNP Genotypes in the MGMT Promoter by High Resolution Melting Analysis Coupled with Pyrosequencing Using A Single Primer Set
Source: Int J Mol Sci. 2021 Nov 20;22(22):12527. doi: 10.3390/ijms222212527 (PMC8621402; doi:10.3390/ijms222212527)
Supplement: Supplementary file 1 [file ijms-22-12527-s001.zip]

Archive with 2 entries (2 files):
- Supplementary_Figures_MGMT_SNP.pdf
- Supplementary_Tables_MGMT_SNP.pdf
